# Supplementary material for: Long-Term Immunogenicity upon Pertussis Booster Vaccination in Young Adults and Children in Relation to Priming Vaccinations in Infancy
Source: Vaccines (Basel). 2022 Apr 28;10(5):693. doi: 10.3390/vaccines10050693 (PMC9146390; doi:10.3390/vaccines10050693)
Supplement: Supplementary file 1 [file vaccines-10-00693-s001.zip]

Archive with 1 entries (1 files):
- vaccines-1684291-supplementary.pdf
